# Supplementary material for: Plastin-3 is a diagnostic and prognostic marker for pancreatic adenocarcinoma and distinguishes from diffuse large B-cell lymphoma
Source: Cancer Cell Int. 2021 Aug 4;21:411. doi: 10.1186/s12935-021-02117-1 (PMC8336331; doi:10.1186/s12935-021-02117-1)
Supplement: Supplementary file 1 — Additional file 1: Table S1. Clinicopathological data of the patients involved in Cox regression analysis, Kaplan-Meier analysis and RT-qPCR analysis. The data of TCGA, R2 and ICGC was downloaded from the web. [file 12935_2021_2117_MOESM1_ESM.xlsx]

## Sheet: TCGA Patients For COX Analysis
ID	Follow-up Time (Day)	Vital status	N classification	T classification	Gender	Stage	Age	Histologic Grade	PLS3 Expression
TCGA-2J-AAB1	66	Death	N1	T3	Male	Stage II	65	G3	3.9706
TCGA-2J-AAB4	729	Alive	N1	T2	Male	Stage II	48	G2	4.91675
TCGA-2J-AAB6	293	Death	N0	T3	Male	Stage II	75	G2	4.69359
TCGA-2J-AAB8	80	Alive	N1	T3	Male	Stage II	71	G3	5.0853
TCGA-2J-AAB9	627	Death	N1	T3	Female	Stage II	70	G1	4.86223
TCGA-2J-AABA	607	Death	N1	T3	Male	Stage II	55	G2	4.77399
TCGA-2J-AABE	676	Alive	N0	T3	Male	Stage II	73	G2	4.83966
TCGA-2J-AABF	691	Death	N1	T3	Male	Stage II	73	G3	4.40729
TCGA-2J-AABH	1287	Alive	N0	T3	Male	Stage II	61	G3	4.18471
TCGA-2J-AABI	969	Alive	N0	T3	Female	Stage II	55	G3	4.61722
TCGA-2J-AABK	484	Alive	N1	T3	Male	Stage II	71	G2	4.10695
TCGA-2J-AABO	440	Alive	N1	T3	Male	Stage II	43	G2	5.13269
TCGA-2J-AABP	463	Alive	N1	T3	Female	Stage II	58	G4	3.91918
TCGA-2J-AABR	438	Alive	N0	T3	Female	Stage II	60	G3	4.73811
TCGA-2J-AABT	319	Alive	N1	T3	Female	Stage II	72	G2	4.08482
TCGA-2J-AABU	277	Death	N1	T3	Male	Stage II	56	G3	4.98116
TCGA-2J-AABV	652	Death	N1	T3	Male	Stage II	74	G4	3.8916
TCGA-2L-AAQA	143	Death	N1	T3	Male	Stage II	76	G2	4.46421
TCGA-2L-AAQE	684	Death	N1	T3	Male	Stage II	56	G2	4.26204
TCGA-2L-AAQI	103	Death	N1	T3	Male	Stage II	66	G3	4.6977
TCGA-2L-AAQJ	394	Death	N0	T4	Female	Stage III	49	G2	4.6363
TCGA-2L-AAQL	292	Death	N1	T3	Male	Stage II	82	G3	4.67682
TCGA-2L-AAQM	1383	Alive	N1	T3	Male	Stage II	52	G1	3.32509
TCGA-3A-A9I7	1323	Alive	N1	T3	Male	Stage II	45	G2	4.479
TCGA-3A-A9I9	634	Death	N0	T3	Male	Stage II	67	G2	4.29935
TCGA-3A-A9IB	224	Death	N1	T3	Female	Stage II	69	G3	5.09196
TCGA-3A-A9IC	738	Death	N1	T3	Female	Stage II	61	G2	4.76517
TCGA-3A-A9IH	1021	Alive	N0	T1	Female	Stage I	66	G2	4.98989
TCGA-3A-A9IJ	1854	Alive	N0	T2	Male	Stage I	65	G1	2.12052
TCGA-3A-A9IR	1542	Alive	N0	T2	Female	Stage I	64	G1	2.2715
TCGA-3A-A9IS	998	Alive	N0	T2	Male	Stage I	67	G1	2.75436
TCGA-3A-A9IU	458	Death	N1	T3	Male	Stage II	65	G3	5.21775
TCGA-3A-A9IV	1103	Alive	N0	T2	Female	Stage I	59	G1	3.90574
TCGA-3A-A9IX	1037	Alive	N0	T1	Male	Stage I	40	G2	5.07059
TCGA-3A-A9IZ	308	Death	N1	T3	Male	Stage II	47	G2	4.77909
TCGA-3A-A9J0	743	Alive	N1	T3	Male	Stage II	75	G2	4.47778
TCGA-3E-AAAY	2285	Alive	N1	T3	Male	Stage II	67	G3	4.73039
TCGA-3E-AAAZ	2182	Death	N0	T3	Male	Stage II	71	G2	3.99539
TCGA-F2-6879	334	Death	N1	T3	Male	Stage II	57	G2	4.74459
TCGA-F2-6880	295	Alive	N1	T3	Male	Stage II	70	G1	3.90121
TCGA-F2-7273	592	Death	N1	T3	Male	Stage II	54	G3	4.32091
TCGA-F2-7276	216	Death	N1	T3	Male	Stage II	64	G1	4.71847
TCGA-F2-A44G	233	Death	N1	T3	Female	Stage II	79	G2	4.73458
TCGA-F2-A44H	586	Alive	N0	T3	Male	Stage II	65	G2	4.95604
TCGA-F2-A7TX	95	Death	N1	T3	Male	Stage II	77	G3	4.90287
TCGA-F2-A8YN	517	Alive	N0	T3	Male	Stage II	76	G2	5.01194
TCGA-FB-A4P5	179	Death	N1	T3	Female	Stage II	69	G2	4.48971
TCGA-FB-A4P6	767	Alive	N1	T3	Male	Stage II	54	G1	3.97807
TCGA-FB-A545	732	Death	N1	T3	Female	Stage II	72	G2	4.81591
TCGA-FB-A5VM	498	Death	N0	T2	Male	Stage I	74	G3	4.84996
TCGA-FB-A78T	375	Death	N1	T3	Female	Stage II	71	G2	3.76826
TCGA-FB-AAPP	485	Death	N1	T3	Male	Stage II	71	G3	3.95077
TCGA-FB-AAPQ	1130	Death	N1	T3	Male	Stage II	65	G2	4.7864
TCGA-FB-AAPS	228	Alive	N1	T2	Female	Stage II	62	G2	5.36455
TCGA-FB-AAPU	381	Death	N0	T3	Female	Stage II	41	G2	3.68435
TCGA-FB-AAPY	1059	Death	N1	T2	Male	Stage II	71	G2	3.85736
TCGA-FB-AAPZ	716	Alive	N1	T2	Male	Stage II	54	G3	4.9724
TCGA-FB-AAQ0	473	Death	N0	T3	Male	Stage II	68	G3	4.323
TCGA-FB-AAQ1	123	Death	N1	T3	Male	Stage II	49	G2	4.98116
TCGA-FB-AAQ2	153	Death	N1	T3	Female	Stage II	81	G3	4.99694
TCGA-FB-AAQ3	31	Death	N1	T3	Female	Stage II	65	G2	5.19104
TCGA-FB-AAQ6	244	Death	N0	T1	Male	Stage I	85	G2	4.43459
TCGA-H6-8124	392	Alive	N1	T3	Female	Stage II	56	G3	4.84291
TCGA-H6-A45N	397	Death	N1	T3	Female	Stage II	88	G3	3.85161
TCGA-H8-A6C1	671	Alive	N0	T3	Male	Stage II	53	G2	4.24409
TCGA-HV-A5A4	232	Alive	N0	T3	Female	Stage II	72	G2	4.36509
TCGA-HV-A5A5	289	Alive	N1	T3	Female	Stage II	61	G2	4.56671
TCGA-HV-A5A6	2036	Death	N1	T3	Female	Stage II	65	G1	5.16109
TCGA-HV-A7OL	252	Alive	N0	T3	Male	Stage II	70	G2	3.91877
TCGA-HV-AA8V	920	Alive	N1	T3	Male	Stage II	50	G3	4.79239
TCGA-HV-AA8X	532	Death	N1	T2	Female	Stage II	75	G2	4.23447
TCGA-HZ-7289	661	Death	N1	T3	Male	Stage II	77	G1	3.80657
TCGA-HZ-7918	969	Alive	N1	T3	Male	Stage II	72	G3	4.5341
TCGA-HZ-7919	593	Death	N1	T3	Female	Stage II	52	G2	4.59798
TCGA-HZ-7920	236	Death	N0	T2	Male	Stage I	71	G2	4.12907
TCGA-HZ-7922	4	Alive	N1	T3	Female	Stage II	61	G1	5.45588
TCGA-HZ-7923	314	Alive	N0	T3	Male	Stage II	65	G2	4.66815
TCGA-HZ-7924	840	Alive	N0	T3	Female	Stage II	60	G2	3.95077
TCGA-HZ-7925	614	Death	N1	T3	Male	Stage II	66	G2	5.03064
TCGA-HZ-7926	518	Death	N1	T3	Male	Stage II	57	G1	4.65898
TCGA-HZ-8001	706	Alive	N0	T4	Male	Stage III	69	G2	5.01645
TCGA-HZ-8002	366	Death	N1	T3	Male	Stage II	61	G2	4.68213
TCGA-HZ-8003	596	Death	N1	T3	Female	Stage II	65	G2	4.68213
TCGA-HZ-8005	120	Death	N1	T3	Male	Stage II	81	G3	4.94005
TCGA-HZ-8315	299	Death	N0	T3	Female	Stage II	54	G2	5.14944
TCGA-HZ-8317	378	Death	N1	T3	Female	Stage II	69	G1	4.73324
TCGA-HZ-8519	454	Alive	N0	T1	Male	Stage I	73	G3	4.1555
TCGA-HZ-8636	545	Death	N0	T3	Female	Stage IV	58	G3	5.01904
TCGA-HZ-8637	517	Death	N1	T3	Female	Stage II	76	G3	4.528
TCGA-HZ-A49G	660	Alive	N1	T2	Female	Stage II	58	G2	4.57158
TCGA-HZ-A49H	491	Alive	N1	T3	Female	Stage II	68	G2	4.67482
TCGA-HZ-A49I	308	Death	N1	T3	Male	Stage II	77	G2	4.4408
TCGA-HZ-A4BH	194	Alive	N1	T3	Male	Stage II	75	G3	5.08718
TCGA-HZ-A4BK	657	Alive	N1	T3	Male	Stage II	72	G3	4.04386
TCGA-HZ-A77O	160	Death	N1	T2	Female	Stage II	77	G2	4.42257
TCGA-HZ-A77P	330	Alive	N1	T3	Male	Stage II	77	G1	4.14581
TCGA-HZ-A77Q	33	Alive	N1	T3	Female	Stage II	55	G2	4.98553
TCGA-HZ-A8P1	7	Alive	N0	T2	Male	Stage I	81	G1	4.33211
TCGA-HZ-A9TJ	603	Alive	N0	T3	Male	Stage IV	70	G2	4.03942
TCGA-IB-7644	394	Death	N1	T3	Female	Stage IV	65	G2	4.49028
TCGA-IB-7645	1502	Death	N1	T3	Female	Stage II	44	G1	4.72965
TCGA-IB-7646	145	Death	N1	T3	Male	Stage II	60	G2	5.4891
TCGA-IB-7649	467	Death	N1	T3	Female	Stage II	73	G2	4.96115
TCGA-IB-7651	603	Death	N1	T3	Female	Stage II	64	G2	4.426
TCGA-IB-7652	1116	Alive	N1	T3	Female	Stage II	49	G2	5.13269
TCGA-IB-7654	476	Death	N1	T2	Male	Stage II	80	G2	4.77698
TCGA-IB-7885	1257	Alive	N1	T3	Female	Stage II	78	G2	5.3446
TCGA-IB-7886	123	Death	N1	T3	Male	Stage II	80	G3	5.23624
TCGA-IB-7887	110	Death	N1	T3	Female	Stage II	62	G2	5.36348
TCGA-IB-7888	1332	Death	N0	T3	Female	Stage II	66	G2	4.71297
TCGA-IB-7889	481	Death	N1	T3	Female	Stage II	85	G1	4.99949
TCGA-IB-7890	598	Death	N0	T2	Male	Stage I	73	G3	5.00492
TCGA-IB-7891	913	Death	N1	T3	Female	Stage II	49	G1	4.76725
TCGA-IB-7893	117	Death	N0	T3	Male	Stage II	64	G3	5.63001
TCGA-IB-7897	486	Death	N1	T3	Female	Stage II	53	G2	4.61722
TCGA-IB-8126	462	Alive	N1	T4	Female	Stage III	79	G1	5.02696
TCGA-IB-8127	522	Alive	N1	T3	Male	Stage II	59	G2	4.77548
TCGA-IB-A5SO	365	Death	N1	T3	Male	Stage II	71	G2	4.72683
TCGA-IB-A5SP	482	Alive	N0	T3	Male	Stage II	77	G2	4.03318
TCGA-IB-A5SQ	219	Death	N0	T2	Female	Stage I	56	G2	5.03157
TCGA-IB-A5SS	460	Death	N1	T3	Female	Stage II	64	G3	5.16797
TCGA-IB-A5ST	635	Alive	N1	T3	Female	Stage II	64	G2	4.48143
TCGA-IB-A6UF	666	Alive	N1	T3	Male	Stage II	63	G2	4.23846
TCGA-IB-A6UG	41	Death	N1	T3	Male	Stage II	65	G3	4.79605
TCGA-IB-A7LX	250	Death	N1	T3	Male	Stage II	57	G2	4.67551
TCGA-IB-A7M4	483	Alive	N1	T3	Male	Stage II	81	G3	4.56728
TCGA-IB-AAUM	8	Alive	N1	T2	Male	Stage II	76	G3	4.03404
TCGA-IB-AAUN	144	Death	N0	T2	Female	Stage I	74	G2	4.61328
TCGA-IB-AAUO	239	Death	N1	T3	Female	Stage II	64	G3	4.99257
TCGA-IB-AAUP	431	Alive	N1	T3	Male	Stage II	68	G2	4.48491
TCGA-IB-AAUQ	183	Death	N1	T3	Male	Stage II	50	G2	4.80118
TCGA-IB-AAUR	338	Alive	N1	T3	Male	Stage II	67	G1	4.26058
TCGA-IB-AAUS	225	Alive	N1	T3	Female	Stage II	84	G2	4.4493
TCGA-IB-AAUT	287	Alive	N1	T2	Male	Stage II	65	G1	4.53902
TCGA-IB-AAUU	245	Alive	N1	T3	Male	Stage II	35	G3	4.42093
TCGA-IB-AAUV	404	Alive	N1	T3	Male	Stage II	49	G2	5.27163
TCGA-IB-AAUW	230	Death	N1	T3	Female	Stage II	63	G3	4.42482
TCGA-L1-A7W4	278	Death	N1	T3	Female	Stage II	48	G3	4.85681
TCGA-LB-A7SX	393	Death	N1	T3	Female	Stage II	74	G2	4.03942
TCGA-LB-A8F3	379	Alive	N0	T3	Female	Stage II	64	G1	4.08625
TCGA-LB-A9Q5	313	Death	N1	T3	Female	Stage II	63	G3	4.61451
TCGA-M8-A5N4	584	Alive	N0	T3	Female	Stage II	48	G2	4.85448
TCGA-OE-A75W	267	Death	N0	T3	Male	Stage II	75	G1	4.35
TCGA-PZ-A5RE	470	Death	N1	T3	Female	Stage II	44	G3	4.38585
TCGA-Q3-A5QY	416	Alive	N1	T3	Male	Stage II	58	G2	4.12992
TCGA-Q3-AA2A	95	Alive	N1	T3	Female	Stage I	64	G1	4.60889
TCGA-RB-A7B8	466	Death	N1	T3	Female	Stage II	81	G2	4.83582
TCGA-RB-AA9M	286	Alive	N1	T1	Male	Stage II	43	G3	4.85759
TCGA-RL-AAAS	9	Alive	N0	T2	Female	Stage I	60	G2	4.65221
TCGA-S4-A8RM	737	Alive	N1	T3	Male	Stage II	67	G3	4.26651
TCGA-S4-A8RO	525	Alive	N1	T3	Female	Stage II	75	G2	4.2335
TCGA-S4-A8RP	702	Death	N1	T3	Female	Stage II	77	G3	4.54635
TCGA-US-A774	695	Death	N1	T3	Female	Stage II	76	G3	4.53294
TCGA-US-A776	1216	Alive	N0	T3	Male	Stage II	61	G2	3.59011
TCGA-US-A779	511	Death	N1	T3	Female	Stage II	54	G1	3.98969
TCGA-US-A77E	430	Death	N1	T3	Male	Stage II	73	G3	4.75205
TCGA-US-A77G	12	Death	N1	T3	Male	Stage II	64	G2	3.86639
TCGA-US-A77J	568	Death	N1	T3	Female	Stage II	81	G2	4.06173
TCGA-XD-AAUG	420	Alive	N1	T3	Female	Stage IV	66	G2	4.95252
TCGA-XD-AAUH	395	Alive	N1	T3	Female	Stage II	57	G2	4.28839
TCGA-XD-AAUI	366	Death	N1	T3	Female	Stage II	50	G2	4.96981
TCGA-XD-AAUL	498	Alive	N0	T3	Male	Stage II	56	G2	4.87869
TCGA-XN-A8T3	951	Alive	N0	T2	Male	Stage I	67	G2	4.79605
TCGA-XN-A8T5	720	Alive	N0	T2	Female	Stage I	53	G2	4.97064
TCGA-YB-A89D	350	Alive	N1	T3	Male	Stage II	59	G2	4.92107
TCGA-YY-A8LH	2016	Alive	N1	T3	Female	Stage II	61	G3	4.39619
TCGA-Z5-AAPL	467	Alive	N0	T3	Female	Stage II	74	G1	3.67572

## Sheet: TCGA Patients For K-M Analysis
ID	Follow-up Time (Day)	Vital status	PLS3
TCGA-2J-AAB1	66	Death	3.9706
TCGA-2J-AAB4	729	Alive	4.91675
TCGA-2J-AAB6	293	Death	4.69359
TCGA-2J-AAB8	80	Alive	5.0853
TCGA-2J-AAB9	627	Death	4.86223
TCGA-2J-AABA	607	Death	4.77399
TCGA-2J-AABE	676	Alive	4.83966
TCGA-2J-AABF	691	Death	4.40729
TCGA-2J-AABH	1287	Alive	4.18471
TCGA-2J-AABI	969	Alive	4.61722
TCGA-2J-AABK	484	Alive	4.10695
TCGA-2J-AABO	440	Alive	5.13269
TCGA-2J-AABP	463	Alive	3.91918
TCGA-2J-AABR	438	Alive	4.73811
TCGA-2J-AABT	319	Alive	4.08482
TCGA-2J-AABU	277	Death	4.98116
TCGA-2J-AABV	652	Death	3.8916
TCGA-2L-AAQA	143	Death	4.46421
TCGA-2L-AAQE	684	Death	4.26204
TCGA-2L-AAQI	103	Death	4.6977
TCGA-2L-AAQJ	394	Death	4.6363
TCGA-2L-AAQL	292	Death	4.67682
TCGA-2L-AAQM	1383	Alive	3.32509
TCGA-3A-A9I5	1794	Alive	4.4772
TCGA-3A-A9I7	1323	Alive	4.479
TCGA-3A-A9I9	634	Death	4.29935
TCGA-3A-A9IB	224	Death	5.09196
TCGA-3A-A9IC	738	Death	4.76517
TCGA-3A-A9IH	1021	Alive	4.98989
TCGA-3A-A9IJ	1854	Alive	2.12052
TCGA-3A-A9IL	2741	Alive	2.87412
TCGA-3A-A9IN	2084	Alive	3.70376
TCGA-3A-A9IO	1942	Alive	3.73231
TCGA-3A-A9IR	1542	Alive	2.2715
TCGA-3A-A9IS	998	Alive	2.75436
TCGA-3A-A9IU	458	Death	5.21775
TCGA-3A-A9IV	1103	Alive	3.90574
TCGA-3A-A9IX	1037	Alive	5.07059
TCGA-3A-A9IZ	308	Death	4.77909
TCGA-3A-A9J0	743	Alive	4.47778
TCGA-3E-AAAY	2285	Alive	4.73039
TCGA-3E-AAAZ	2182	Death	3.99539
TCGA-F2-6879	334	Death	4.74459
TCGA-F2-6880	295	Alive	3.90121
TCGA-F2-7273	592	Death	4.32091
TCGA-F2-7276	216	Death	4.71847
TCGA-F2-A44G	233	Death	4.73458
TCGA-F2-A44H	586	Alive	4.95604
TCGA-F2-A7TX	95	Death	4.90287
TCGA-F2-A8YN	517	Alive	5.01194
TCGA-FB-A4P5	179	Death	4.48971
TCGA-FB-A4P6	767	Alive	3.97807
TCGA-FB-A545	732	Death	4.81591
TCGA-FB-A5VM	498	Death	4.84996
TCGA-FB-A78T	375	Death	3.76826
TCGA-FB-A7DR	353	Death	4.76871
TCGA-FB-AAPP	485	Death	3.95077
TCGA-FB-AAPQ	1130	Death	4.7864
TCGA-FB-AAPS	228	Alive	5.36455
TCGA-FB-AAPU	381	Death	3.68435
TCGA-FB-AAPY	1059	Death	3.85736
TCGA-FB-AAPZ	716	Alive	4.9724
TCGA-FB-AAQ0	473	Death	4.323
TCGA-FB-AAQ1	123	Death	4.98116
TCGA-FB-AAQ2	153	Death	4.99694
TCGA-FB-AAQ3	31	Death	5.19104
TCGA-FB-AAQ6	244	Death	4.43459
TCGA-H6-8124	392	Alive	4.84291
TCGA-H6-A45N	397	Death	3.85161
TCGA-H8-A6C1	671	Alive	4.24409
TCGA-HV-A5A3	128	Death	4.96554
TCGA-HV-A5A4	232	Alive	4.36509
TCGA-HV-A5A5	289	Alive	4.56671
TCGA-HV-A5A6	2036	Death	5.16109
TCGA-HV-A7OL	252	Alive	3.91877
TCGA-HV-A7OP	978	Alive	2.99126
TCGA-HV-AA8V	920	Alive	4.79239
TCGA-HV-AA8X	532	Death	4.23447
TCGA-HZ-7289	661	Death	3.80657
TCGA-HZ-7918	969	Alive	4.5341
TCGA-HZ-7919	593	Death	4.59798
TCGA-HZ-7920	236	Death	4.12907
TCGA-HZ-7922	4	Alive	5.45588
TCGA-HZ-7923	314	Alive	4.66815
TCGA-HZ-7924	840	Alive	3.95077
TCGA-HZ-7925	614	Death	5.03064
TCGA-HZ-7926	518	Death	4.65898
TCGA-HZ-8001	706	Alive	5.01645
TCGA-HZ-8002	366	Death	4.68213
TCGA-HZ-8003	596	Death	4.68213
TCGA-HZ-8005	120	Death	4.94005
TCGA-HZ-8315	299	Death	5.14944
TCGA-HZ-8317	378	Death	4.73324
TCGA-HZ-8519	454	Alive	4.1555
TCGA-HZ-8636	545	Death	5.01904
TCGA-HZ-8637	517	Death	4.528
TCGA-HZ-8638	151	Death	4.24705
TCGA-HZ-A49G	660	Alive	4.57158
TCGA-HZ-A49H	491	Alive	4.67482
TCGA-HZ-A49I	308	Death	4.4408
TCGA-HZ-A4BH	194	Alive	5.08718
TCGA-HZ-A4BK	657	Alive	4.04386
TCGA-HZ-A77O	160	Death	4.42257
TCGA-HZ-A77P	330	Alive	4.14581
TCGA-HZ-A77Q	33	Alive	4.98553
TCGA-HZ-A8P1	7	Alive	4.33211
TCGA-HZ-A9TJ	603	Alive	4.03942
TCGA-IB-7644	394	Death	4.49028
TCGA-IB-7645	1502	Death	4.72965
TCGA-IB-7646	145	Death	5.4891
TCGA-IB-7649	467	Death	4.96115
TCGA-IB-7651	603	Death	4.426
TCGA-IB-7652	1116	Alive	5.13269
TCGA-IB-7654	476	Death	4.77698
TCGA-IB-7885	1257	Alive	5.3446
TCGA-IB-7886	123	Death	5.23624
TCGA-IB-7887	110	Death	5.36348
TCGA-IB-7888	1332	Death	4.71297
TCGA-IB-7889	481	Death	4.99949
TCGA-IB-7890	598	Death	5.00492
TCGA-IB-7891	913	Death	4.76725
TCGA-IB-7893	117	Death	5.63001
TCGA-IB-7897	486	Death	4.61722
TCGA-IB-8126	462	Alive	5.02696
TCGA-IB-8127	522	Alive	4.77548
TCGA-IB-A5SO	365	Death	4.72683
TCGA-IB-A5SP	482	Alive	4.03318
TCGA-IB-A5SQ	219	Death	5.03157
TCGA-IB-A5SS	460	Death	5.16797
TCGA-IB-A5ST	635	Alive	4.48143
TCGA-IB-A6UF	666	Alive	4.23846
TCGA-IB-A6UG	41	Death	4.79605
TCGA-IB-A7LX	250	Death	4.67551
TCGA-IB-A7M4	483	Alive	4.56728
TCGA-IB-AAUM	8	Alive	4.03404
TCGA-IB-AAUN	144	Death	4.61328
TCGA-IB-AAUO	239	Death	4.99257
TCGA-IB-AAUP	431	Alive	4.48491
TCGA-IB-AAUQ	183	Death	4.80118
TCGA-IB-AAUR	338	Alive	4.26058
TCGA-IB-AAUS	225	Alive	4.4493
TCGA-IB-AAUT	287	Alive	4.53902
TCGA-IB-AAUU	245	Alive	4.42093
TCGA-IB-AAUV	404	Alive	5.27163
TCGA-IB-AAUW	230	Death	4.42482
TCGA-L1-A7W4	278	Death	4.85681
TCGA-LB-A7SX	393	Death	4.03942
TCGA-LB-A8F3	379	Alive	4.08625
TCGA-LB-A9Q5	313	Death	4.61451
TCGA-M8-A5N4	584	Alive	4.85448
TCGA-OE-A75W	267	Death	4.35
TCGA-PZ-A5RE	470	Death	4.38585
TCGA-Q3-A5QY	416	Alive	4.12992
TCGA-Q3-AA2A	95	Alive	4.60889
TCGA-RB-A7B8	466	Death	4.83582
TCGA-RB-AA9M	286	Alive	4.85759
TCGA-RL-AAAS	9	Alive	4.65221
TCGA-S4-A8RM	737	Alive	4.26651
TCGA-S4-A8RO	525	Alive	4.2335
TCGA-S4-A8RP	702	Death	4.54635
TCGA-US-A774	695	Death	4.53294
TCGA-US-A776	1216	Alive	3.59011
TCGA-US-A779	511	Death	3.98969
TCGA-US-A77E	430	Death	4.75205
TCGA-US-A77G	12	Death	3.86639
TCGA-US-A77J	568	Death	4.06173
TCGA-XD-AAUG	420	Alive	4.95252
TCGA-XD-AAUH	395	Alive	4.28839
TCGA-XD-AAUI	366	Death	4.96981
TCGA-XD-AAUL	498	Alive	4.87869
TCGA-XN-A8T3	951	Alive	4.79605
TCGA-XN-A8T5	720	Alive	4.97064
TCGA-YB-A89D	350	Alive	4.92107
TCGA-YH-A8SY	388	Alive	4.93481
TCGA-YY-A8LH	2016	Alive	4.39619
TCGA-Z5-AAPL	467	Alive	3.67572

## Sheet: R2 & ICGC Patients
ID	Vital status	Follow-up Time (Year)	PLS3
ICGC_0006	Alive	43	104.95
ICGC_0007	Death	1.87	238.67
ICGC_0009	Death	13.3	603.45
ICGC_0020	Death	41.97	214.33
ICGC_0021	Death	23.83	307.36
ICGC_0025	Death	11.6	195.3
ICGC_0026	Death	8.67	386.84
ICGC_0031	Death	35.9	283.96
ICGC_0033	Death	25.6	137.86
ICGC_0037	Death	5.13	412.62
ICGC_0048	Alive	42	164.19
ICGC_0051	Death	20.17	251.08
ICGC_0052	Alive	47	175.61
ICGC_0053	Death	20.33	298.33
ICGC_0054	Death	2.9	411.56
ICGC_0055	Death	13.83	247.79
ICGC_0059	Alive	42	138.87
ICGC_0061	Death	31.9	268.24
ICGC_0063	Alive	42	147.85
ICGC_0066	Death	10.37	177.79
ICGC_0067	Death	16.5	252.62
ICGC_0075	Death	15.87	107.03
ICGC_0087	Death	12.03	138.9
ICGC_0088	Alive	47	134.44
ICGC_0099	Death	0.27	238.83
ICGC_0103	Death	35.8	109.36
ICGC_0105	Death	14.33	54.55
ICGC_0108	Death	14.1	234.09
ICGC_0109	Death	30	178.22
ICGC_0114	Death	16.63	227.88
ICGC_0115	Death	26.53	219.6
ICGC_0124	Death	5.2	212.72
ICGC_0134	Death	3.27	253.44
ICGC_0135	Alive	30	245.55
ICGC_0139	Alive	34	107.5
ICGC_0140	Alive	35	151.9
ICGC_0141	Death	12.9333	175.16
ICGC_0143	Alive	30	141.3
ICGC_0144	Alive	28	194.77
ICGC_0146	Alive	35	295.06
ICGC_0149	Death	33.3	157.12
ICGC_0150	Alive	28	116.29
ICGC_0153	Death	13.73	149.05
ICGC_0169	Alive	28	232.78
ICGC_0185	Alive	33	163.72
ICGC_0188	Death	7.8	221.17
ICGC_0192	Death	3.3	244.07
ICGC_0199	Death	17.7	324.34
ICGC_0201	Death	23.3	218.28
ICGC_0205	Death	9.37	151.27
ICGC_0206	Death	3.63	323.8
ICGC_0207	Death	6.83	227.9
ICGC_0212	Death	19.8	301.52
ICGC_0214	Death	13.2	200.22
ICGC_0215	Death	23.7	229.07
ICGC_0223	Death	7.33	173.62
ICGC_0224	Alive	22	127.55
ICGC_0227	Death	9.5	267.03
ICGC_0230	Death	8.4	156.61
ICGC_0235	Death	17.6	207.54
ICGC_0295	Alive	21	169.85
ICGC_0296	Alive	24	297.06
ICGC_0300	Alive	22	186.39
ICGC_0301	Alive	18	190.69
ICGC_0303	Death	6.7	177.21
ICGC_0304	Alive	24	140.55
ICGC_0309	Death	9.8	150.86
ICGC_0312	Death	14.1	178.59
ICGC_0313	Alive	17	590.66
ICGC_0315	Death	7.3	241.72
ICGC_0321	Alive	38	253.83
ICGC_0326	Death	9	122.06
ICGC_0338	Death	20.7	172.89
ICGC_0354	Death	3.6	96.88
ICGC_0365	Alive	11	215.31
ICGC_0391	Death	15.8	118.72
ICGC_0392	Death	10.9	263.41
ICGC_0393	Alive	2.8	188.44
ICGC_0395	Death	8.6	115.38
ICGC_0406	Alive	14	126.06
ICGC_0412	Alive	13	129.86
ICGC_0415	Alive	10.3	123.81
ICGC_0417	Alive	15	167.85
ICGC_0419	Alive	12	135.68
ICGC_0420	Death	6.5	264.91
ICGC_0486	Death	5	170.65
ICGC_0502	Death	34.3	144.48
ICGC_0503	Alive	27.5	140.47
ICGC_0507	Death	50.4	185.73
ICGC_0518	Death	0.9	161.88
ICGC_0521	Death	14.1	237.25
ICGC_0522	Death	15	106.84
ICGC_0526	Death	0.03	146.04
ICGC_0535	Alive	9.4	254.33
ICGC_0536	Death	5.7	199.84
ICGC_0543	Death	5.2	521.26

## Sheet: qPCR -PDA patients
PDA patients	Gender	Age	Pathological Diagnosis	N classification	T classification	M classification
1	Male	58	Poorly differentiated pancreatic ductal adenocarcinoma	N1	T2	M0
2	Female	60	Moderately differentiated pancreatic ductal adenocarcinoma	N1	T3	M0
3	Male	49	Highly differentiated pancreatic ductal adenocarcinoma	N1	T3	M0
4	Female	41	Moderately differentiated pancreatic ductal adenocarcinoma	N1	T3	M0
5	Female	57	Highly differentiated pancreatic ductal adenocarcinoma	N1	T2	M0
6	Male	61	Moderately differentiated pancreatic ductal adenocarcinoma	N1	T2	M0
7	Male	64	Moderately differentiated pancreatic ductal adenocarcinoma	N1	T3	M0
8	Female	73	Moderately differentiated pancreatic ductal adenocarcinoma	N1	T3	M0
9	Female	49	Poorly differentiated pancreatic ductal adenocarcinoma	N1	T3	M0
10	Female	59	Moderately differentiated pancreatic ductal adenocarcinoma	N1	T3	M0

## Sheet: qPCR- DLBCL patients
DLBCL patients	Gender	Age	Pathological Diagnosis	Stage
1	Female	69	Non-Hodgkin Lymphoma, GCB, invasive, DLBCL	II
2	Male	27	Non-Hodgkin Lymphoma, Non-GCB, invasive, DLBCL	II
3	Female	25	Non-Hodgkin Lymphoma, GCB, invasive, DLBCL	II
4	Female	44	Non-Hodgkin Lymphoma, GCB, invasive, DLBCL	II
5	Male	34	Non-Hodgkin Lymphoma, GCB, invasive, DLBCL	III
